# Supplementary material for: Paeoniflorin directly binds to TNFR1 to regulate podocyte necroptosis in diabetic kidney disease
Source: Front Pharmacol. 2022 Sep 6;13:966645. doi: 10.3389/fphar.2022.966645 (PMC9486100; doi:10.3389/fphar.2022.966645)
Supplement: Supplementary file 2 [file DataSheet2.ZIP]

Archive with 4 entries (3 files):
- supple figure and table/
- supple figure and table/Supple figure 1.jpg
- supple figure and table/supple figure 2.jpg
- supple figure and table/supple table 1.docx
